# Supplementary material for: Sustainable Sheep Wool/Soy Protein Biocomposites for Sound Absorption
Source: Polymers (Basel). 2022 Dec 1;14(23):5231. doi: 10.3390/polym14235231 (PMC9740274; doi:10.3390/polym14235231)
Supplement: Supplementary file 1 [file polymers-14-05231-s001.zip]

Archive with 1 entries (1 files):
- polymers-2060537-supplementary.pdf
